# Supplementary material for: Mechanistic physiology-based pharmacokinetic modeling to elucidate vincristine-induced peripheral neuropathy following treatment with novel kinase inhibitors
Source: Cancer Chemother Pharmacol. 2021 Jun 2;88(3):451–64. doi: 10.1007/s00280-021-04302-5 (PMC8316236; doi:10.1007/s00280-021-04302-5)
Supplement: Supplementary file 2 — Supplementary file1 (xlsx 21 KB) [file 280_2021_4302_MOESM2_ESM.xlsx]

## Sheet: Sheet1
Transporters evaluated in vitro for the Uptake/Efflux of Object(s) vincristine
The information in this table is copyright 2005-2019 University of Washington. All Rights Reserved.
Object	Object Therapeutic Class	Transporter	Overall Effect	Overall Effect Criteria	Cell System	Object Concentration	Efflux Ratio	Km (µM)	Vmax	Vmax/Km	Comments	Accession # or NDA #	Published
vincristine	Vinca Alkaloids	MRP2 (ABCC2)	object transported	specific inhibitor tested	LLC-PK1-transfected cells	1 µM					Vincristine accumulation in MRP2 cells was about 65% of that in control cells. In the presence of 10 µM cyclosporine, an MRP2 inhibitor, vincristine accumulation in MRP2 cells was significantly increased (P < 0.05) to a level similar to that in control cells without inhibitors.	PubMed 10570049	1999 Dec
vincristine	Vinca Alkaloids	MRP2 (ABCC2)	object transported	specific inhibitor tested	LLC-PK1-transfected cells	1 µM					In MRP2 cells, 45% of accumulated vincristine was effluxed, whereas less than 25-30% was effluxed in control cells. In the presence of 10 µM cyclosporine, an MRP2 inhibitor, vincristine efflux was apparently inhibited in MRP2 cells, whereas less vincristine efflux was inhibited in control cells.	PubMed 10570049	1999 Dec
vincristine	Vinca Alkaloids	P-gp (ABCB1)	object transported	specific inhibitor tested	Membrane Vesicles	1-60 µM		16.2	77.7 pmol / min / mg	4.8 uL / min / mg	The P-gp inhibitor verapamil inhibited vincristine uptake with an IC50 value of 59 µM.	PubMed 17108809	2006 Dec
vincristine	Vinca Alkaloids	P-gp (ABCB1)	object transported	specific inhibitor tested	Caco-2 cells	20 µM	27.6				The presence of 1 mM quinidine decreased the value of Papp basal to apical, indicating that drug efflux was decreased.	NDA 022425	2009
vincristine	Vinca Alkaloids	P-gp (ABCB1)	object transported	specific inhibitor tested	Caco-2 cells	10 µM	13.2				Efflux ratio in the presence of 1 µM LY335979 = 8.6	PubMed 21051535	2011 Feb
vincristine	Vinca Alkaloids	P-gp (ABCB1)	object transported	specific inhibitor tested	MDCK-transfected cells	5 µM	6.4				In the presence of verapamil (10 µM) and GF120918 (2 µM), the efflux ratios were reduced to 2.1 and 1.2, respectively.	PubMed 25689592	2015 Feb
vincristine	Vinca Alkaloids	P-gp (ABCB1)	object transported	specific inhibitor not tested	MDCK-transfected cells	10 or 20 µM	6.31				ATPase activator: no; Calcein AM inhibitor: no	PubMed 11602674	2001 Nov
vincristine	Vinca Alkaloids	P-gp (ABCB1)	object transported	specific inhibitor not tested	Membrane Vesicles	0-40 µM (estimated from Fig. 4C)		19.6	198 pmol / min / µg	10.1 µL / min / µg		PubMed 11934808	2002 Apr
vincristine	Vinca Alkaloids	P-gp (ABCB1)	object transported	specific inhibitor not tested	LLC-PK1-transfected cells	5 µM	3.84				The efflux ratio in P-gp cells was significantly higher than in control cells (P < 0.05).	PubMed 16883550	2006 Oct
vincristine	Vinca Alkaloids	Variant P-gp (ABCB1)	object transported	specific inhibitor not tested	LLC-PK1-transfected cells	5 µM	1.79				Variant P-pg*3435T was evaluated. The efflux ratio in variant P-gp cells was 28% of wild-type P-gp (P < 0.05), and was significantly higher than untransfected control cells (P < 0.05).	PubMed 16883550	2006 Oct
vincristine	Vinca Alkaloids	Variant P-gp (ABCB1)	object transported	specific inhibitor not tested	LLC-PK1-transfected cells	5 µM	1.79				Variant P-pg*1236T was evaluated. The efflux ratio in variant P-gp cells was 28% of wild-type P-gp (P < 0.05), and was significantly higher than untransfected control cells (P < 0.05).	PubMed 16883550	2006 Oct
vincristine	Vinca Alkaloids	Variant P-gp (ABCB1)	object transported	specific inhibitor not tested	LLC-PK1-transfected cells	5 µM	1.79				Variant P-pg*1236T/2677T was evaluated. The efflux ratio in variant P-gp cells was 28% of wild-type P-gp (P < 0.05), and was significantly higher than untransfected control cells (P < 0.05).	PubMed 16883550	2006 Oct
vincristine	Vinca Alkaloids	Variant P-gp (ABCB1)	object transported	specific inhibitor not tested	LLC-PK1-transfected cells	5 µM	1.73				Variant P-pg*1236T/2677T/3435T was evaluated. The efflux ratio in variant P-gp cells was 25.6% of wild-type P-gp (P < 0.05), and was significantly higher than untransfected control cells (P < 0.05).	PubMed 16883550	2006 Oct
vincristine	Vinca Alkaloids	Variant P-gp (ABCB1)	object transported	specific inhibitor tested	Membrane Vesicles	1-60 µM		28	119.4 pmol / min / mg	5.4 uL / min / mg	Variant P-gp*A893S was evaluated. The Vmax value was approximately 50% higher than that of the wild-type (P = 0.01). The P-gp inhibitor verapamil inhibited vincristine uptake with an IC50 value of 41 µM.	PubMed 17108809	2006 Dec
vincristine	Vinca Alkaloids	Variant P-gp (ABCB1)	object transported	specific inhibitor tested	Membrane Vesicles	1-60 µM		17.8	231.8 pmol / min / mg	13.5 uL / min / mg	Variant P-gp*A893T was evaluated. The Vmax value was approximately 3-fold of that of the wild-type (P = 0.01). The P-gp inhibitor verapamil inhibited vincristine uptake with an IC50 value of 41 µM.	PubMed 17108809	2006 Dec
				55500
				55.5
