# Supplementary material for: Mechanistic physiology-based pharmacokinetic modeling to elucidate vincristine-induced peripheral neuropathy following treatment with novel kinase inhibitors
Source: Cancer Chemother Pharmacol. 2021 Jun 2;88(3):451–64. doi: 10.1007/s00280-021-04302-5 (PMC8316236; doi:10.1007/s00280-021-04302-5)
Supplement: Supplementary file 3 — Supplementary file1 (xlsx 22 KB) [file 280_2021_4302_MOESM3_ESM.xlsx]

## Sheet: Sheet1
Km / Vmax values of object vincristine
The information in this table is copyright 2005-2019 University of Washington. All Rights Reserved.
Object	System	Object Metabolite	Enzyme(s)	Object Concentration	Km	Vmax	CLint	Accession # or NDA #	Published
vincristine	Hepatocytes (cryopreserved)	vincristine metabolite M1	CYP3A4, CYP3A5	3.1 - 100 µM	10.4 ± 1.2 µM	393 ± 12.8 pmol/min/mg	38 µL/min/mg	PubMed 18650247	2008 Oct
vincristine	Microsomes (recombinant)	vincristine metabolite M1	CYP3A4	1-45 µM	19.7 ± 3.0 µM	0.90 ± 0.06 pmol/min/pmol P450	0.046 ± 0.004 µL/min/pmol P450	PubMed 16679390	2006 Aug
vincristine	Microsomes (recombinant)	vincristine metabolite M1	CYP3A4	1-45 µM	19.9 ± 2.5 µM	2.97 ± 0.17 pmol/min/pmol P450	0.15 ± 0.01 µL/min/pmol P450	PubMed 16679390	2006 Aug
vincristine	Microsomes (recombinant)	vincristine metabolite M1	CYP3A4	1-45 µM	25.7 ± 2.6 µM	1.49 ± 0.07 pmol/min/pmol P450	0.058 ± 0.003 µL/min/pmol P450	PubMed 16679390	2006 Aug
vincristine	Microsomes (recombinant)	vincristine metabolite M1	CYP3A4	not provided	S50 = 75 ± 22 µM	15 ± 4 AU		PubMed 23723360	2013 Aug
vincristine	Microsomes (recombinant)	vincristine metabolite M1	CYP3A5	1-45 µM	13.3 ± 3.2 µM	11.0 ± 1.0 pmol/min/pmol P450	0.83 ± 0.13 µL/min/pmol P450	PubMed 16679390	2006 Aug
vincristine	Microsomes (recombinant)	vincristine metabolite M1	CYP3A5	1-45 µM	14.3 ± 1.7 µM	8.1 ± 0.4 pmol/min/pmol P450	0.57 ± 0.04 µL/min/pmol P450	PubMed 16679390	2006 Aug
vincristine	Microsomes (recombinant)	vincristine metabolite M1	CYP3A5	1-45 µM	16.7 ± 1.6 µM	21.5 ± 0.9 pmol/min/pmol P450	1.29 ± 0.08 µL/min/pmol P450	PubMed 16679390	2006 Aug
vincristine	Microsomes (recombinant)	vincristine metabolite M1	CYP3A5	not provided	S50 = 47 ± 6.7 µM	70 ± 7 AU		PubMed 23723360	2013 Aug
vincristine	Microsomes HL	vincristine metabolite M1	CYP3A	5 - 100 µM	20.5 µM (unbound)	9 - 288 pmol/min/mg (12 HLM CYP3A5 low expressers)		PubMed 17272675	2007 May
vincristine	Microsomes HL	vincristine metabolite M1	CYP3A4, CYP3A5	5 - 100 µM	18.4 µM (unbound)	172 - 1262 pmol/min/mg (10 HLM CYP3A5 high expressers)		PubMed 17272675	2007 May
vincristine	Other	vincristine metabolite M1	CYP3A4, CYP3A5	3.1 - 100 µM	29.6 ± 2.6 µM	119 ± 4.1 pmol/min/mg	4.02 µL/min/mg	PubMed 18650247	2008 Oct
